# Supplementary material for: Inhibition of Melanoma Cells A375 by Carotenoid Extract and Nanoemulsion Prepared from Pomelo Leaves
Source: Plants (Basel). 2021 Oct 7;10(10):2129. doi: 10.3390/plants10102129 (PMC8539030; doi:10.3390/plants10102129)
Supplement: Supplementary file 1 [file plants-10-02129-s001.zip]

Archive with 1 entries (1 files):
- plants-1393265-supplementary-corrected.pdf
